# Supplementary material for: Transcriptional Profiling Suggests Extensive Metabolic Rewiring of Human and Mouse Macrophages during Early Interferon Alpha Responses
Source: Mediators Inflamm. 2018 Jul 25;2018:5906819. doi: 10.1155/2018/5906819 (PMC6083555; doi:10.1155/2018/5906819)
Supplement: Supplementary Table S1 — A list of all metabolic genes identified in the BMM dataset. [file 5906819.f1.csv]

Entrez Gene ID	Gene Symbol	Gene Title	Fold Change	P-value	FDR
210106	Papd7	PAP associated domain containing 7	6.763807285	4.38E-07	0.000139368
17308	Mgat1	mannoside acetylglucosaminyltransferase 1	2.781794921	6.01E-07	0.000139368
70052	Prpf4	PRP4 pre-mRNA processing factor 4 homolog (yeast)	3.405338611	1.72E-06	0.000266398
20449	St8sia1	ST8 alpha-N-acetyl-neuraminide alpha-2,8-sialyltransferase 1	7.746754343	4.42E-06	0.000433411
22375	Wars	tryptophanyl-tRNA synthetase	2.387139859	8.39E-06	0.000534611
53625	B3gnt2	UDP-GlcNAc:betaGal beta-1,3-N-acetylglucosaminyltransferase 2///COMM domain containing 1	2.102978575	9.27E-06	0.000548287
16542	Kdr	kinase insert domain protein receptor	6.18289386	9.46E-06	0.000550946
208715	Hmgcs1	3-hydroxy-3-methylglutaryl-Coenzyme A synthase 1	-2.337691549	1.11E-05	0.000570835
20620	Plk2	polo-like kinase 2	2.603203896	1.94E-05	0.000809768
12799	Cnp	2',3'-cyclic nucleotide 3' phosphodiesterase	2.532144809	2.70E-05	0.000958477
17423	Ndst2	N-deacetylase/N-sulfotransferase (heparan glucosaminyl) 2	1.793241792	2.93E-05	0.000995929
18472	Pafah1b1	platelet-activating factor acetylhydrolase, isoform 1b, subunit 1	-1.262775165	3.26E-05	0.00104478
22021	Tpst1	protein-tyrosine sulfotransferase 1	7.198428972	3.54E-05	0.001080917
15369	Hmox2	heme oxygenase (decycling) 2	1.460463962	3.74E-05	0.001105399
14538	Gcnt2	glucosaminyl (N-acetyl) transferase 2, I-branching enzyme	2.982574217	3.86E-05	0.001119073
18950	Pnp	purine-nucleoside phosphorylase	2.239241247	4.27E-05	0.001165406
11992	Auh	AU RNA binding protein/enoyl-coenzyme A hydratase	1.78954563	6.16E-05	0.00143787
22247	Umps	uridine monophosphate synthetase	-1.696240574	8.01E-05	0.001638813
71978	Ppp2r2a	protein phosphatase 2, regulatory subunit B, alpha	1.525691913	8.16E-05	0.001652801
22217	Usp12	predicted gene, 19496///ubiquitin specific peptidase 12	3.421451628	8.18E-05	0.001654382
16922	Phyh	phytanoyl-CoA hydroxylase	1.557676082	9.08E-05	0.001733541
22224	Usp10	ubiquitin specific peptidase 10	-1.605650488	9.73E-05	0.00178563
26433	Plod3	procollagen-lysine, 2-oxoglutarate 5-dioxygenase 3	1.635048343	0.000100568	0.001809948
76630	Stambpl1	STAM binding protein like 1	2.262333094	0.000106606	0.001852862
98256	Kmo	kynurenine 3-monooxygenase (kynurenine 3-hydroxylase)	3.808386421	0.000108823	0.001867889
99929	Tiparp	TCDD-inducible poly(ADP-ribose) polymerase	3.036925128	0.000120367	0.001968768
104418	Dgkz	diacylglycerol kinase zeta	-1.313466662	0.000126131	0.002015664
235584	Dusp7	dual specificity phosphatase 7	-2.276931221	0.000149735	0.00222508
17096	Lyn; Gm11787	Yamaguchi sarcoma viral (v-yes-1) oncogene homolog	1.693171293	0.000157181	0.002285179
14629	Gclc	glutamate-cysteine ligase, catalytic subunit	-1.855197111	0.000159744	0.002305269
243771	Parp12	poly (ADP-ribose) polymerase family, member 12	3.268517311	0.000210028	0.002646932
11669	Aldh2	aldehyde dehydrogenase 2, mitochondrial	-2.702075644	0.000214684	0.00267424
14231	Fkbp7	FK506 binding protein 7	2.225478769	0.000216637	0.002685507
12988	Csk	c-src tyrosine kinase	1.650647931	0.00022182	0.002714885
14534	Kat2a	K(lysine) acetyltransferase 2A	1.410930827	0.000239351	0.00280896
74596	Cds1	CDP-diacylglycerol synthase 1	1.814099693	0.000271534	0.002962932
14081	Acsl1	acyl-CoA synthetase long-chain family member 1	-1.407391583	0.000278837	0.002994909
74167	Nudt9	nudix (nucleoside diphosphate linked moiety X)-type motif 9	1.507661004	0.000303839	0.003097176
18715	Pim2	proviral integration site 2	-1.53580066	0.000320757	0.003160662
17330	Minpp1	multiple inositol polyphosphate histidine phosphatase 1	1.670051098	0.000341882	0.003234232
110157	Raf1	v-raf-leukemia viral oncogene 1	1.307270776	0.000348977	0.003257639
26410	Map3k8	mitogen-activated protein kinase kinase kinase 8	3.134356954	0.000350961	0.003264075
13548	Dyrk1a	dual-specificity tyrosine-(Y)-phosphorylation regulated kinase 1a	-1.515865734	0.000384396	0.003365797
22234	Ugcg	UDP-glucose ceramide glucosyltransferase	2.437816754	0.00041299	0.003443796
18583	Pde7a	phosphodiesterase 7A	1.515764153	0.000415824	0.003451123
26408	Map3k5	mitogen-activated protein kinase kinase kinase 5	1.417153536	0.000431904	0.003491428
268470	Ube2z	ubiquitin-conjugating enzyme E2Z (putative)	-1.504238531	0.000451115	0.003536918
217127	Kat7	K(lysine) acetyltransferase 7	-1.343626458	0.000458962	0.00355472
69922	Vrk2	vaccinia related kinase 2	1.675036456	0.000461501	0.003560388
69241	Polr2d	polymerase (RNA) II (DNA directed) polypeptide D	-1.49360104	0.000462247	0.003562045
236900	Pdk3	pyruvate dehydrogenase kinase, isoenzyme 3	2.26206857	0.000493931	0.003629064
17769	Mthfr	5,10-methylenetetrahydrofolate reductase	3.79363066	0.000493984	0.003629171
24110	Usp18	ubiquitin specific peptidase 18	46.36769978	0.000503732	0.00364855
211347	Pank3	pantothenate kinase 3	-1.301197685	0.000515221	0.0036707
83813	Tnk1	tyrosine kinase, non-receptor, 1	1.483272022	0.00052113	0.003681812
72349	Dusp3	dual specificity phosphatase 3 (vaccinia virus phosphatase VH1-related)	-1.307395656	0.000522676	0.003684688
18707	Pik3cd	phosphatidylinositol 3-kinase catalytic delta polypeptide	1.99875231	0.00053501	0.003707198
213452	Dstyk	dual serine/threonine and tyrosine protein kinase	-1.43623634	0.000536855	0.003710499
14645	Glul	glutamate-ammonia ligase (glutamine synthetase)	-1.205731395	0.000542889	0.003721178
19108	Prkx	protein kinase, X-linked	2.008996974	0.00054372	0.003722635
214424	Parp16	poly (ADP-ribose) polymerase family, member 16	-1.987456015	0.000552196	0.003737309
67618	Aasdhppt	aminoadipate-semialdehyde dehydrogenase-phosphopantetheinyl transferase	-1.211360715	0.000558381	0.003747806
22214	Ube2h	ubiquitin-conjugating enzyme E2H	-1.423232412	0.000560112	0.003750712
170768	Pfkfb3	6-phosphofructo-2-kinase/fructose-2,6-biphosphatase 3	5.291241493	0.000573694	0.00377306
103534	Mgat4b	mannoside acetylglucosaminyltransferase 4, isoenzyme B	-1.507306812	0.000577397	0.003779014
20779	Src	Rous sarcoma oncogene	-1.542269174	0.000579408	0.003782224
26420	Mapk9	mitogen-activated protein kinase 9	1.322519689	0.000583063	0.003788015
66878	Riok3	RIO kinase 3	-1.271728197	0.000600116	0.003814323
56375	B4galt4	UDP-Gal:betaGlcNAc beta 1,4-galactosyltransferase, polypeptide 4	4.302790942	0.000620543	0.003844373
69737	Ttl	tubulin tyrosine ligase	-1.851213959	0.000639278	0.003870628
73914	Irak3	interleukin-1 receptor-associated kinase 3	-2.112066022	0.000648481	0.003883093
30955	Pik3cg	phosphoinositide-3-kinase, catalytic, gamma polypeptide	-1.507051353	0.000665803	0.003905826
11982	Atp10a	ATPase, class V, type 10A	3.810679701	0.000691489	0.003964314
77976	Nuak1	NUAK family, SNF1-like kinase, 1	-15.23220703	0.00071428	0.004014028
104015	Synj1	synaptojanin 1	2.199326112	0.000735707	0.004059007
104458	Rars	arginyl-tRNA synthetase	1.303931397	0.000763779	0.004137545
217837	Itpk1	inositol 1,3,4-triphosphate 5/6 kinase	1.525820342	0.000801537	0.004238801
73086	Rps6ka5	ribosomal protein S6 kinase, polypeptide 5	-1.662547682	0.000809709	0.004260085
207839	Galnt6	UDP-N-acetyl-alpha-D-galactosamine:polypeptide N-acetylgalactosaminyltransferase 6	-1.724173134	0.0008879	0.004453225
20112	Rps6ka2	ribosomal protein S6 kinase, polypeptide 2	-1.599103432	0.000918104	0.004523086
330260	Pon2	paraoxonase 2	-1.205616761	0.000925725	0.004540323
20448	St6galnac4	ST6 (alpha-N-acetyl-neuraminyl-2,3-beta-galactosyl-1,3)-N-acetylgalactosaminide alpha-2,6-sialyltransferase 4	2.002203557	0.00092604	0.004541033
20768	Sephs2	selenophosphate synthetase 2	-1.836551953	0.00092687	0.0045429
80285	Parp9	poly (ADP-ribose) polymerase family, member 9	5.357381772	0.000950875	0.004596135
12894	Cpt1a	carnitine palmitoyltransferase 1a, liver	1.239826137	0.000999217	0.004698997
50877	Neu3	neuraminidase 3	2.789321493	0.001017072	0.004735594
17768	Mthfd2	methylenetetrahydrofolate dehydrogenase (NAD+ dependent), methenyltetrahydrofolate cyclohydrolase	2.173050606	0.001022955	0.004747494
101187	Parp11	poly (ADP-ribose) polymerase family, member 11	2.375364411	0.001095986	0.004889024
67956	Kmt5a	SET domain containing (lysine methyltransferase) 8	-1.98859171	0.001102248	0.00490065
67045	Riok2	RIO kinase 2 (yeast)	-1.597307527	0.001121548	0.004936001
24086	Tlk2	tousled-like kinase 2 (Arabidopsis)	2.469829777	0.001170429	0.005022415
19267	Ptpre	protein tyrosine phosphatase, receptor type, E	-2.108869957	0.001184828	0.005047052
234135	Whsc1l1	Wolf-Hirschhorn syndrome candidate 1-like 1 (human)	2.092489315	0.001185208	0.005047697
68603	Pmvk	phosphomevalonate kinase	1.578973083	0.00119085	0.00505725
27399	Ip6k1	inositol hexaphosphate kinase 1	-1.322413562	0.001218391	0.005103106
547253	Parp14	poly (ADP-ribose) polymerase family, member 14	5.081282263	0.001220931	0.005107272
12566	Cdk2	cyclin-dependent kinase 2	-1.334544111	0.001225186	0.005114227
170755	Sgk3	serum/glucocorticoid regulated kinase 3	2.031640121	0.001232922	0.005126796
18099	Nlk	nemo like kinase	-1.346635218	0.001239172	0.005136881
327951	Cyb5d1	cytochrome b5 domain containing 1	-1.558729287	0.001268741	0.005183762
15277	Hk2	hexokinase 2	1.893443653	0.001303896	0.005237772
14537	Gcnt1	glucosaminyl (N-acetyl) transferase 1, core 2	1.721606098	0.001310231	0.005247313
101540	Prkd2	protein kinase D2	-1.493410262	0.001359491	0.005319573
59027	Nampt	nicotinamide phosphoribosyltransferase	2.861968308	0.001374118	0.005340395
19042	Ppm1a	protein phosphatase 1A, magnesium dependent, alpha isoform	-1.368464754	0.001379329	0.005347745
14528	Gch1	GTP cyclohydrolase 1	2.090721338	0.001389312	0.005361727
18783	Pla2g4a	phospholipase A2, group IVA (cytosolic, calcium-dependent)	1.901651248	0.001434104	0.005422916
16891	Lipg	lipase, endothelial	3.397824359	0.001464018	0.005462424
11545	Parp1	poly (ADP-ribose) polymerase family, member 1	-1.871720721	0.001465267	0.005464051
110119	Mpi	mannose phosphate isomerase	1.714153989	0.001481335	0.005484818
107823	Whsc1	Wolf-Hirschhorn syndrome candidate 1 (human)	-2.171863997	0.001538954	0.005556929
20773	Sptlc2	serine palmitoyltransferase, long chain base subunit 2	2.274874712	0.001542984	0.005561839
70750	Kdsr	3-ketodihydrosphingosine reductase	-1.242230302	0.001545918	0.005565403
74568	Mlkl	mixed lineage kinase domain-like	5.262044904	0.001547964	0.005567883
269181	Mgat4a	mannoside acetylglucosaminyltransferase 4, isoenzyme A	1.762275644	0.001558357	0.005580414
18970	Polb	polymerase (DNA directed), beta	1.597278799	0.001559002	0.005581188
30940	Usp25	ubiquitin specific peptidase 25	1.731778244	0.001589628	0.005617457
21871	Atp6v0a2	ATPase, H+ transporting, lysosomal V0 subunit A2	1.647802626	0.00159459	0.005623245
18519	Kat2b	K(lysine) acetyltransferase 2B	1.582017486	0.001605124	0.005635454
81601	Kat5	K(lysine) acetyltransferase 5	-1.343642658	0.00163234	0.005676718
17772	Mtm1	X-linked myotubular myopathy gene 1	-1.871898696	0.00174607	0.005841018
107569	Nt5c3	5'-nucleotidase, cytosolic III	7.718085993	0.001752937	0.005850538
78920	Dlst	dihydrolipoamide S-succinyltransferase (E2 component of 2-oxo-glutarate complex)	-1.371178962	0.001765592	0.00586797
73699	Ppp2r1b	protein phosphatase 2, regulatory subunit A, beta	-1.437705245	0.001789845	0.00590097
19088	Prkar2b	protein kinase, cAMP dependent regulatory, type II beta	-1.487129315	0.001816618	0.005936791
71340	Riok1	RIO kinase 1 (yeast)	-1.561692502	0.00182558	0.005948642
11513	Adcy7	adenylate cyclase 7	-1.316529616	0.001860116	0.005993671
18706	Pik3ca	phosphatidylinositol 3-kinase, catalytic, alpha polypeptide	-2.123787205	0.001892713	0.006035261
13178	Dck	deoxycytidine kinase	11.01117956	0.001898926	0.00604309
233011	Itpkc	inositol 1,4,5-trisphosphate 3-kinase C	-4.106542532	0.001934516	0.006087347
20775	Sqle	squalene epoxidase	-1.298461937	0.001956522	0.006114219
381406	Trp53rka	RIKEN cDNA 2810408M09 gene	-2.923925194	0.001956913	0.006114693
14660	Gls	glutaminase	-1.459518919	0.001985741	0.006149333
93765	Ube2n; Mcg1038069	ubiquitin-conjugating enzyme E2N	-1.222740025	0.0020475	0.006221497
22390	Wee1	WEE 1 homolog 1 (S. pombe)	-1.968649636	0.002094692	0.006274839
19277	Ptpro	protein tyrosine phosphatase, receptor type, O	1.28569561	0.002115172	0.006297521
56421	Pfkp	phosphofructokinase, platelet	1.462617564	0.002131997	0.006315949
20656	Sod2	superoxide dismutase 2, mitochondrial	-2.882302025	0.002149645	0.006335082
58193	Extl2	exostoses (multiple)-like 2	-1.385267405	0.00215093	0.006336467
232533	Stk38l	serine/threonine kinase 38 like	1.854297739	0.002205815	0.006394674
11432	Acp2	acid phosphatase 2, lysosomal	-1.328504559	0.002215784	0.006405047
20963	Syk	spleen tyrosine kinase	-1.425257775	0.002215803	0.006405067
75320	Etnk1	ethanolamine kinase 1	3.421538164	0.002237479	0.006427418
26406	Map3k3	mitogen-activated protein kinase kinase kinase 3	-1.37785669	0.002265859	0.006456264
56361	Pus1	pseudouridine synthase 1	-1.371610867	0.002277855	0.006468317
14048	Eya1	eyes absent 1 homolog (Drosophila)	-1.910342264	0.0023009	0.006491243
104831	Ptpn23	protein tyrosine phosphatase, non-receptor type 23	-1.721447128	0.002311536	0.006501723
14718	Got1	glutamate oxaloacetate transaminase 1, soluble	1.318870531	0.002334953	0.006524578
29869	Ulk2	unc-51 like kinase 2	-1.510789558	0.002342539	0.006531918
269941	Chsy1	chondroitin sulfate synthase 1	-1.640385849	0.002351683	0.006540724
72157	Pgm2	phosphoglucomutase 2	1.38366586	0.002361624	0.006550247
12572	Cdk7	cyclin-dependent kinase 7	-1.211541518	0.002399502	0.006586055
18806	Pld2	phospholipase D2	-1.404937376	0.002401553	0.006587973
252870	Usp7	ubiquitin specific peptidase 7	1.356950489	0.002402829	0.006589165
11479	Acvr1b	activin A receptor, type 1B	-1.248569904	0.002459449	0.006682521
243382	Ppm1k	protein phosphatase 1K (PP2C domain containing)	11.89657219	0.002546217	0.006822306
432486	Gnptab	N-acetylglucosamine-1-phosphate transferase, alpha and beta subunits	1.337376125	0.002599683	0.006906525
20975	Synj2	synaptojanin 2	1.56441883	0.002607139	0.006918157
18712	Pim1	proviral integration site 1	1.447229463	0.002716585	0.007085787
72535	Aldh1b1	aldehyde dehydrogenase 1 family, member B1	7.984559829	0.002724402	0.007097541
245841	Polr2h	polymerase (RNA) II (DNA directed) polypeptide H	-1.501530353	0.002732796	0.007110132
18975	Polg	polymerase (DNA directed), gamma	-1.21694719	0.002770017	0.007165567
67092	Gatm	glycine amidinotransferase (L-arginine:glycine amidinotransferase)	1.556464969	0.002803957	0.007215564
381113	Cdkl4	cyclin-dependent kinase-like 4	1.689056324	0.002855819	0.007290963
18720	Pip5k1a	phosphatidylinositol-4-phosphate 5-kinase, type 1 alpha	-1.58834577	0.002857072	0.00729277
16068	Il18bp	interleukin 18 binding protein	3.267925539	0.002898719	0.007352438
18557	Cdk18	cyclin-dependent kinase 18	-1.636236571	0.002906798	0.007363925
12651	Chkb	choline kinase beta	-1.324281493	0.002938712	0.007409032
192195	Ash1l	ash1 (absent, small, or homeotic)-like (Drosophila)	-1.257291609	0.002975926	0.007461086
19260	Ptpn22	protein tyrosine phosphatase, non-receptor type 22 (lymphoid)	-1.621299593	0.003010912	0.007509497
235587	Parp3	poly (ADP-ribose) polymerase family, member 3	1.325920195	0.003017592	0.007518684
16330	Inpp5b	inositol polyphosphate-5-phosphatase B	2.015754373	0.003184999	0.007750676
70974	Pgm2l1	phosphoglucomutase 2-like 1	-1.764706725	0.003221245	0.007799488
13728	Mark2	MAP/microtubule affinity-regulating kinase 2	-1.280834094	0.003289285	0.007889803
11637	Ak2	adenylate kinase 2	-1.706457167	0.003326448	0.007938423
15490	Hsd17b7	hydroxysteroid (17-beta) dehydrogenase 7	-1.488564621	0.003338826	0.007954508
18451	P4ha1	procollagen-proline, 2-oxoglutarate 4-dioxygenase (proline 4-hydroxylase), alpha 1 polypeptide	3.933435176	0.00341098	0.008047198
18782	Pla2g2d	phospholipase A2, group IID	1.383773979	0.003418231	0.008056413
69051	Pycr2	pyrroline-5-carboxylate reductase family, member 2	-1.280454138	0.003447395	0.008093295
11898	Ass1; Gm5424	argininosuccinate synthetase 1	2.675768362	0.003507639	0.008168573
208449	Sgms1	sphingomyelin synthase 1	-3.976433147	0.003558215	0.008230842
54667	Atp8b2	ATPase, class I, type 8B, member 2	1.542026153	0.00356632	0.008240744
18797	Plcb3	phospholipase C, beta 3	1.319990783	0.003591325	0.008271158
74112	Usp16	ubiquitin specific peptidase 16	-1.753643184	0.003610497	0.008294342
235441	Usp3	ubiquitin specific peptidase 3	-1.303545245	0.003623051	0.008309459
19106	Eif2ak2	eukaryotic translation initiation factor 2-alpha kinase 2	7.062699652	0.003644058	0.008334645
17961	Nat2	N-acetyltransferase 2 (arylamine N-acetyltransferase)	1.871223884	0.0036582	0.008351522
100198	H6pd	hexose-6-phosphate dehydrogenase (glucose 1-dehydrogenase)	-1.400038565	0.003699864	0.008405234
56335	Mettl3	methyltransferase like 3	-1.581201038	0.003770483	0.008497974
20873	Plk4	polo-like kinase 4	-2.124223152	0.003813812	0.008554154
170789	Acot8	acyl-CoA thioesterase 8	1.219280502	0.003968753	0.008750687
217057	Ptrh2	peptidyl-tRNA hydrolase 2	-1.656709961	0.004073511	0.008879832
50772	Mapk6	mitogen-activated protein kinase 6	-1.468080839	0.004085206	0.008894068
74205	Acsl3	acyl-CoA synthetase long-chain family member 3	-1.860052353	0.004162438	0.008987183
60525	Acss2	acyl-CoA synthetase short-chain family member 2	1.563717826	0.004216148	0.009051036
11352	Abl2	v-abl Abelson murine leukemia viral oncogene 2 (arg, Abelson-related gene)	2.210895771	0.004325971	0.009179348
12892	Cpox	coproporphyrinogen oxidase	1.31586683	0.004341635	0.009197408
16452	Jak2	Janus kinase 2	1.880226938	0.004348678	0.009205508
14923	Guk1	guanylate kinase 1	1.392089278	0.004353696	0.009211273
18105	Nqo2	NAD(P)H dehydrogenase, quinone 2	1.442010448	0.004478069	0.009352226
16453	Jak3	Janus kinase 3	1.373526577	0.004485864	0.009360939
19053	Ppp2cb	protein phosphatase 2 (formerly 2A), catalytic subunit, beta isoform	-1.279343766	0.004539398	0.009420401
14431	Gamt	guanidinoacetate methyltransferase	1.289125686	0.004567551	0.009451409
235293	Sc5d	sterol-C5-desaturase (fungal ERG3, delta-5-desaturase) homolog (S. cerevisae)	-1.529707943	0.004787645	0.009687776
69870	Polr3gl	polymerase (RNA) III (DNA directed) polypeptide G like	1.259242071	0.004789453	0.009689675
244349	Kat6a	K(lysine) acetyltransferase 6A	1.615961532	0.004857201	0.009760317
17309	Mgat3	mannoside acetylglucosaminyltransferase 3	1.330662402	0.004870562	0.009774136
264064	Cdk8	cyclin-dependent kinase 8	-1.509811683	0.004878865	0.009782705
107435	Hat1	histone aminotransferase 1	1.288674866	0.004927393	0.009832506
19052	Ppp2ca	protein phosphatase 2 (formerly 2A), catalytic subunit, alpha isoform	-1.208901963	0.00503899	0.009945235
218461	Pde8b	phosphodiesterase 8B	1.70776131	0.005151095	0.010056022
110279	Bcr	breakpoint cluster region	1.423829837	0.005189187	0.01009312
52552	Parp8	poly (ADP-ribose) polymerase family, member 8	2.366188139	0.005269924	0.010170855
58875	Hibadh	3-hydroxyisobutyrate dehydrogenase	1.200546876	0.005296129	0.010195827
67418	Ppil4	peptidylprolyl isomerase (cyclophilin)-like 4	-1.793949615	0.005398955	0.010292621
16798	Lats1	large tumor suppressor	-1.37084706	0.005434062	0.010325239
13000	Csnk2a2	casein kinase 2, alpha prime polypeptide	-1.234104336	0.005471623	0.010359898
67292	Pigc	phosphatidylinositol glycan anchor biosynthesis, class C	-1.360489338	0.00547507	0.010363066
18107	Nmt1	N-myristoyltransferase 1	-1.31844148	0.005476716	0.010364578
67800	Dgat2	diacylglycerol O-acyltransferase 2	1.733422213	0.005487825	0.010374772
108148	Galnt2	UDP-N-acetyl-alpha-D-galactosamine:polypeptide N-acetylgalactosaminyltransferase 2	1.277500555	0.005583848	0.010462009
14158	Fer	fer (fms/fps related) protein kinase, testis specific 2	1.304867744	0.005591088	0.010468523
17691	Sik1	salt inducible kinase 1	3.07970281	0.005630994	0.010504273
217119	Xylt2	xylosyltransferase II	-1.41727458	0.005743784	0.010603901
74178	Stk40	serine/threonine kinase 40	-2.017267512	0.005823046	0.010672691
56791	Ube2l6	ubiquitin-conjugating enzyme E2L 6	5.899446537	0.005832696	0.010680998
14544	Gda	guanine deaminase	1.296849967	0.00584493	0.010691509
216136	Ilvbl	ilvB (bacterial acetolactate synthase)-like	-2.48151633	0.005957063	0.01078677
19248	Ptpn12	protein tyrosine phosphatase, non-receptor type 12	-1.872843035	0.005972256	0.010799529
56626	Poll	polymerase (DNA directed), lambda	1.245762123	0.005978056	0.010804391
74340	Ahcyl2	S-adenosylhomocysteine hydrolase-like 2	1.329344089	0.005992207	0.010816232
14583	Gfpt1	glutamine fructose-6-phosphate transaminase 1	-1.253485842	0.005993888	0.010817637
70425	Csnk1g3	casein kinase 1, gamma 3	-1.759497965	0.006028037	0.010846079
17289	Mertk	c-mer proto-oncogene tyrosine kinase	1.773021449	0.006099706	0.01090521
71472	Usp19	ubiquitin specific peptidase 19	-1.335517066	0.006199868	0.0109866
69635	Dapk1	death associated protein kinase 1	-1.35423588	0.006242288	0.011020639
223775	Pim3	proviral integration site 3	-1.29373507	0.006337925	0.011096461
18004	Nek1	NIMA (never in mitosis gene a)-related expressed kinase 1	1.260282093	0.006397253	0.011142866
20443	St3gal4	ST3 beta-galactoside alpha-2,3-sialyltransferase 4	1.534809287	0.006398686	0.011143981
22436	Xdh	xanthine dehydrogenase	1.295805799	0.006496573	0.011219495
21812	Tgfbr1	transforming growth factor, beta receptor I	-1.858820709	0.006515079	0.011233629
12499	Entpd5	ectonucleoside triphosphate diphosphohydrolase 5	-1.233941826	0.006539516	0.011252224
14360	Fyn	Fyn proto-oncogene	1.296730955	0.006566671	0.011272797
98432	Phlpp1	PH domain and leucine rich repeat protein phosphatase 1	1.780874732	0.006603564	0.011300595
14229	Fkbp5	FK506 binding protein 5	1.247203648	0.006608879	0.011304585
21951	Tnks	tankyrase, TRF1-interacting ankyrin-related ADP-ribose polymerase	1.853836404	0.006611642	0.011306658
71701	Pnpt1	polyribonucleotide nucleotidyltransferase 1	3.584633085	0.006784535	0.01143653
224860	Plcl2	phospholipase C-like 2	1.538249309	0.006856359	0.011489398
11350	Abl1	c-abl oncogene 1, non-receptor tyrosine kinase	-1.788310128	0.006861927	0.01149347
50776	Polg2	polymerase (DNA directed), gamma 2, accessory subunit	1.445072981	0.006879592	0.011506365
18700	Piga	phosphatidylinositol glycan anchor biosynthesis, class A	-1.536926237	0.006905831	0.011525451
54447	Asah2	N-acylsphingosine amidohydrolase 2	1.530461069	0.007030082	0.011614726
11717	Ampd3	adenosine monophosphate deaminase 3	-3.252076462	0.007068653	0.011642075
56294	Ptpn9	protein tyrosine phosphatase, non-receptor type 9	-1.287772065	0.007295802	0.011799743
15117	Has2	hyaluronan synthase 2	-2.737412612	0.007394939	0.011866789
54613	St3gal6	ST3 beta-galactoside alpha-2,3-sialyltransferase 6	1.908463402	0.007412437	0.011878514
208266	Dot1l	DOT1-like, histone H3 methyltransferase (S. cerevisiae)	-2.328778502	0.007418911	0.011882844
17169	Mark3	MAP/microtubule affinity-regulating kinase 3	-1.319846055	0.007497206	0.011934864
223753	Cerk	ceramide kinase	-1.465247187	0.007525863	0.011953746
22210	Ube2b	ubiquitin-conjugating enzyme E2B	-1.305140925	0.007542459	0.011964642
56632	Sphk2	sphingosine kinase 2	-1.390430202	0.007549876	0.011969502
244418	D8Ertd82e	DNA segment, Chr 8, ERATO Doi 82, expressed	-4.869860251	0.007600848	0.012002755
13436	Dnmt3b	DNA methyltransferase 3B	-1.798966783	0.007713832	0.012075535
74841	Usp38	ubiquitin specific peptidase 38	-1.314339659	0.007774613	0.012114168
15356	Hmgcl	3-hydroxy-3-methylglutaryl-Coenzyme A lyase	-1.261883227	0.007781648	0.012118616
21817	Tgm2	transglutaminase 2, C polypeptide	1.547158674	0.007805464	0.01213364
230661	Tesk2	testis-specific kinase 2	-3.440029235	0.007839542	0.012155043
56336	B4galt5	UDP-Gal:betaGlcNAc beta 1,4-galactosyltransferase, polypeptide 5	1.967004403	0.007845634	0.012158857
171210	Acot2	acyl-CoA thioesterase 2	-1.235672267	0.00798591	0.012245723
16337	Insr	insulin receptor	2.760092394	0.008066816	0.012294995
320119	Rps6kc1	ribosomal protein S6 kinase polypeptide 1	1.564504218	0.008079896	0.012302905
228005	Ppig	peptidyl-prolyl isomerase G (cyclophilin G)	-2.204179166	0.008081563	0.012303912
66234	Msmo1	methylsterol monoxygenase 1	-1.299107385	0.008120909	0.012327608
12795	Plk3	polo-like kinase 3	-3.512625487	0.008143545	0.012341177
20454	St3gal5	ST3 beta-galactoside alpha-2,3-sialyltransferase 5	-1.760472246	0.008153257	0.012346985
17161	Maoa	monoamine oxidase A	1.283625885	0.008189563	0.012368622
76367	Trp53rkb	transformation related protein 53 regulating kinase	-1.434139897	0.008233498	0.012394652
105689	Mycbp2	MYC binding protein 2	1.577058101	0.008307129	0.012443943
26384	Gnpda1	glucosamine-6-phosphate deaminase 1	-1.350687476	0.008386387	0.012497085
14426	Galnt4	UDP-N-acetyl-alpha-D-galactosamine:polypeptide N-acetylgalactosaminyltransferase 4	-1.563958847	0.008572002	0.012634975
237898	Usp32	ubiquitin specific peptidase 32	-1.472492107	0.008606868	0.012660543
20019	Polr1a	polymerase (RNA) I polypeptide A	-1.351199291	0.008644613	0.012688105
67834	Idh3a	isocitrate dehydrogenase 3 (NAD+) alpha	1.319449731	0.008820026	0.01281462
19043	Ppm1b	protein phosphatase 1B, magnesium dependent, beta isoform	-1.76458304	0.008938316	0.0128985
18984	Por	P450 (cytochrome) oxidoreductase	-1.326168808	0.008943016	0.01290181
238871	Pde4d	0	2.305054941	0.009013181	0.012951003
66945	Sdha	succinate dehydrogenase complex, subunit A, flavoprotein (Fp)	-1.548346276	0.009069809	0.012990419
319594	Hif1an	hypoxia-inducible factor 1, alpha subunit inhibitor	-1.45903772	0.009076072	0.012994763
227292	Ctdsp1	CTD (carboxy-terminal domain, RNA polymerase II, polypeptide A) small phosphatase 1	-1.238687247	0.009101965	0.013012689
19766	Ripk1	receptor (TNFRSF)-interacting serine-threonine kinase 1	1.261217	0.009231694	0.013101713
14479	Usp15	ubiquitin specific peptidase 15	1.577082974	0.009238798	0.01310655
109674	Ampd2	adenosine monophosphate deaminase 2	-1.372837624	0.00928149	0.01313554
15258	Hipk2	homeodomain interacting protein kinase 2	-1.72614668	0.009461212	0.013256069
218271	B4galt7	xylosylprotein beta1,4-galactosyltransferase, polypeptide 7 (galactosyltransferase I)	-1.393711019	0.009532164	0.013302992
15368	Hmox1	heme oxygenase (decycling) 1	-1.323100388	0.009601977	0.013348803
74137	Nuak2	NUAK family, SNF1-like kinase, 2	1.350300403	0.009725162	0.013428781
140780	Bmp2k	BMP2 inducible kinase	1.743020412	0.009780581	0.013464411
77626	Smpd4	sphingomyelin phosphodiesterase 4	-1.357647514	0.009781438	0.01346496
53892	Ppm1d	protein phosphatase 1D magnesium-dependent, delta isoform	-1.773338978	0.00986091	0.013515674
75292	Prkd3	protein kinase D3	1.255409791	0.009889189	0.013533615
14254	Flt1	FMS-like tyrosine kinase 1	1.624418131	0.009930568	0.013559767
52815	Ldhd	lactate dehydrogenase D	1.913965146	0.010085514	0.013656661
53357	Pla2g6	phospholipase A2, group VI	-1.905496078	0.010119321	0.013677588
76800	Usp42	ubiquitin specific peptidase 42	2.144848211	0.010122413	0.013679498
11980	Atp8a1	ATPase, aminophospholipid transporter (APLT), class I, type 8A, member 1	1.596595755	0.010125922	0.013681665
140499	Ube2j2	ubiquitin-conjugating enzyme E2J 2	-1.553292695	0.010188792	0.013720354
50493	Txnrd1	thioredoxin reductase 1	-1.364088943	0.010229028	0.013744978
67440	Mtpap	mitochondrial poly(A) polymerase	-1.260681846	0.010241843	0.013752798
19023	Ppef2	protein phosphatase, EF hand calcium-binding domain 2	1.639405706	0.010482287	0.013897576
235574	Atp2c1	ATPase, Ca++-sequestering	-2.099490156	0.010527912	0.013924636
76267	Fads1	fatty acid desaturase 1	-1.270605312	0.010544084	0.013934196
26939	Polr3e	polymerase (RNA) III (DNA directed) polypeptide E	-1.510730399	0.010693596	0.01402182
23797	Akt3	thymoma viral proto-oncogene 3	1.371374835	0.010754405	0.014057069
382985	Rrm2b	ribonucleotide reductase M2 B (TP53 inducible)	1.374619208	0.010819057	0.014094303
23972	Papss2	3'-phosphoadenosine 5'-phosphosulfate synthase 2	-1.252642213	0.01085224	0.014113317
12496	Entpd2	ectonucleoside triphosphate diphosphohydrolase 2	1.341713583	0.010914322	0.014148716
216965	Taok1	TAO kinase 1	-1.669196421	0.010932821	0.01415922
18805	Pld1	phospholipase D1	-1.845777458	0.010956547	0.014172663
223722	Mcat	malonyl CoA:ACP acyltransferase (mitochondrial)	1.414552621	0.011164419	0.014289058
17347	Mknk2	MAP kinase-interacting serine/threonine kinase 2	-1.360489903	0.011173304	0.014293979
244650	Phlpp2	PH domain and leucine rich repeat protein phosphatase 2	1.237588303	0.011291108	0.014358798
104086	Cyp27a1	cytochrome P450, family 27, subfamily a, polypeptide 1	1.426482356	0.011307584	0.014367802
18578	Pde4b	phosphodiesterase 4B, cAMP specific	-3.08994449	0.011327378	0.0143786
18125	Nos1	nitric oxide synthase 1, neuronal	1.568898035	0.011378698	0.014406496
26403	Map3k11	mitogen-activated protein kinase kinase kinase 11	-2.276559319	0.011437612	0.014438342
22367	Vrk1	vaccinia related kinase 1	1.434405691	0.011640552	0.014546618
330177	Taok3	TAO kinase 3	1.658101962	0.01168536	0.014570231
94192	C1galt1	core 1 synthase, glycoprotein-N-acetylgalactosamine 3-beta-galactosyltransferase, 1	1.219714262	0.011885771	0.014674577
19063	Ppt1	palmitoyl-protein thioesterase 1	1.216260907	0.011902903	0.014683402
327942	Pigl	phosphatidylinositol glycan anchor biosynthesis, class L	-1.864759249	0.011941721	0.014703343
59028	Rcl1	RNA terminal phosphate cyclase-like 1	-1.411715446	0.012008366	0.014737404
110821	Pcca	propionyl-Coenzyme A carboxylase, alpha polypeptide	1.704840973	0.012015578	0.014741076
12747	Clk1	CDC-like kinase 1	-2.099332342	0.012207265	0.014837752
27369	Dguok	deoxyguanosine kinase	1.328535894	0.01221036	0.014839299
218294	Cdc14b	CDC14 cell division cycle 14B	-1.505029117	0.012271799	0.014869899
18601	Padi3	peptidyl arginine deiminase, type III	-1.457291062	0.012300753	0.014884257
50523	Lats2	large tumor suppressor 2	-1.531407435	0.012463056	0.015002584
11477	Acvr1	activin A receptor, type 1	1.254985663	0.012613013	0.015110827
50784	Plpp2	phosphatidic acid phosphatase type 2C	1.21339035	0.01261631	0.015113196
30941	Usp21	ubiquitin specific peptidase 21	1.313759358	0.01267923	0.015158297
216150	Cdc34	cell division cycle 34	-1.224102695	0.012898739	0.015314245
19057	Ppp3cc	protein phosphatase 3, catalytic subunit, gamma isoform	-1.473157055	0.012922304	0.015330859
66136	Znrd1	zinc ribbon domain containing, 1	1.227041086	0.013033725	0.01540908
108083	Pip4k2b	phosphatidylinositol-5-phosphate 4-kinase, type II, beta	-1.467465445	0.013343984	0.015626194
67005	Polr3k	polymerase (RNA) III (DNA directed) polypeptide K	-1.211922675	0.013379981	0.015651118
67897	Rnmt	RNA (guanine-7-) methyltransferase	-1.965039718	0.013416337	0.015676234
22245	Uck1	uridine-cytidine kinase 1	-1.252833834	0.013559835	0.015774829
63953	Dusp10	dual specificity phosphatase 10	1.687271014	0.013628718	0.015821852
18574	Pde1b	phosphodiesterase 1B, Ca2+-calmodulin dependent	-1.693547485	0.013754719	0.01590736
57295	Icmt	isoprenylcysteine carboxyl methyltransferase	-1.539558401	0.014029824	0.016091813
26409	Map3k7	mitogen-activated protein kinase kinase kinase 7	-1.200905771	0.014045591	0.016102292
105278	Cdk20	cyclin-dependent kinase 20	-1.688504709	0.014186758	0.016195679
17346	Mknk1	MAP kinase-interacting serine/threonine kinase 1	-1.566214418	0.014199343	0.016203966
75735	Pank1	pantothenate kinase 1	-1.292438989	0.014302252	0.016271499
69181	Dyrk2	dual-specificity tyrosine-(Y)-phosphorylation regulated kinase 2	-1.40152227	0.014350192	0.016302819
16329	Inpp1	inositol polyphosphate-1-phosphatase	2.871468553	0.014416294	0.016345858
20111	Rps6ka1	ribosomal protein S6 kinase polypeptide 1	-1.292414774	0.014715165	0.016538367
66812	Ppcdc	phosphopantothenoylcysteine decarboxylase	1.399819989	0.014803131	0.016594387
59047	Pnkp	polynucleotide kinase 3'- phosphatase	-1.38290978	0.014863745	0.01663282
20874	Slk	STE20-like kinase	-1.455477411	0.014916198	0.016665969
20868	Stk10	serine/threonine kinase 10	-1.52356712	0.014939202	0.016680474
12613	Cel	carboxyl ester lipase	1.673996547	0.014951619	0.016688296
70661	Sik3	SIK family kinase 3	1.4136896	0.015102339	0.01678279
23939	Mapk7	mitogen-activated protein kinase 7	-2.630168274	0.015264552	0.016883569
51789	Tnk2	tyrosine kinase, non-receptor, 2	1.352418796	0.015663192	0.017166647
22213	Ube2g2	ubiquitin-conjugating enzyme E2G 2	-1.327888257	0.015877589	0.01731677
18607	Pdpk1	3-phosphoinositide dependent protein kinase 1	-1.621395097	0.015881632	0.017319586
59031	Chst12	carbohydrate sulfotransferase 12	-1.461699509	0.016088421	0.017462975
217734	Pomt2	protein-O-mannosyltransferase 2	1.436723747	0.016463087	0.017719379
19229	Ptk2b	PTK2 protein tyrosine kinase 2 beta	1.300954336	0.01647608	0.017728194
20425	Shmt1	serine hydroxymethyltransferase 1 (soluble)	1.533135534	0.016706562	0.017883703
12660	Chka	choline kinase alpha	-1.682800278	0.016945203	0.018043041
15531	Ndst1	N-deacetylase/N-sulfotransferase (heparan glucosaminyl) 1	-1.220996729	0.017103609	0.018147877
269180	Inpp4a	inositol polyphosphate-4-phosphatase, type I	-1.266962266	0.017125984	0.018162626
74493	Tnks2	tankyrase, TRF1-interacting ankyrin-related ADP-ribose polymerase 2	-1.260164732	0.017165187	0.018188433
60507	Qtrt1	queuine tRNA-ribosyltransferase 1	-1.373199976	0.017348247	0.018308348
70008	Ace2	angiotensin I converting enzyme (peptidyl-dipeptidase A) 2	-2.900324408	0.017391171	0.018336326
74414	Polr3c	polymerase (RNA) III (DNA directed) polypeptide C	1.266900509	0.017584485	0.018461677
192185	Nadk	NAD kinase	-1.272371496	0.017658323	0.018509276
399510	Map4k5	mitogen-activated protein kinase kinase kinase kinase 5	-1.68360871	0.017727229	0.018553557
192656	Ripk2	receptor (TNFRSF)-interacting serine-threonine kinase 2	1.595815086	0.018076284	0.018775842
18218	Dusp8	dual specificity phosphatase 8	-2.816907359	0.018348736	0.018947023
26405	Map3k2	mitogen-activated protein kinase kinase kinase 2	-1.65600515	0.018522827	0.019055356
13382	Dld	dihydrolipoamide dehydrogenase	-1.23751277	0.018608718	0.019108506
15162	Hck	hemopoietic cell kinase	1.260567481	0.018666634	0.019144235
68082	Dusp19	dual specificity phosphatase 19	1.218341537	0.018736383	0.019187147
67655	Ctdp1	CTD (carboxy-terminal domain, RNA polymerase II, polypeptide A) phosphatase, subunit 1	1.394634804	0.01874145	0.019190259
17156	Man1a2	mannosidase, alpha, class 1A, member 2	1.266249422	0.01874727	0.019193833
231327	Ppat	phosphoribosyl pyrophosphate amidotransferase	-1.2817224	0.019060998	0.019385188
72039	Mccc1	methylcrotonoyl-Coenzyme A carboxylase 1 (alpha)	-1.406040919	0.019188644	0.019462318
13121	Cyp51	cytochrome P450, family 51	-1.936931461	0.019259458	0.019504928
64580	Ndst4	N-deacetylase/N-sulfotransferase (heparin glucosaminyl) 4	-1.716063931	0.019408655	0.019594286
108960	Irak2	interleukin-1 receptor-associated kinase 2	-1.479964451	0.019806071	0.019829592
108079	Prkaa2	protein kinase, AMP-activated, alpha 2 catalytic subunit	1.859203333	0.019834956	0.019846543
78783	Brpf1	bromodomain and PHD finger containing, 1	-1.474302409	0.019836987	0.019847734
26363	Btd	biotinidase	-1.258286591	0.020050527	0.019972403
109979	Art3	ADP-ribosyltransferase 3	2.756144995	0.020090282	0.019995491
20810	Srm	spermidine synthase	-1.24836432	0.020133205	0.020020376
66590	Farsa	phenylalanyl-tRNA synthetase, alpha subunit	1.243331259	0.0201395	0.020024021
108682	Gpt2	glutamic pyruvate transaminase (alanine aminotransferase) 2	1.248706092	0.020186979	0.020051489
67486	Polr3g	polymerase (RNA) III (DNA directed) polypeptide G	-1.833341947	0.020329611	0.02013368
13807	Eno2	enolase 2, gamma neuronal	-3.291951818	0.020462041	0.02020956
330010	Ttll10	tubulin tyrosine ligase-like family, member 10	1.309143791	0.020568115	0.020270041
235344	Sik2	salt inducible kinase 2	-1.355698239	0.020586907	0.020280728
56542	Ick	intestinal cell kinase	-1.270127292	0.020674406	0.020330381
24018	Rngtt	RNA guanylyltransferase and 5'-phosphatase	-1.257353143	0.021330199	0.020696928
13666	Eif2ak3	eukaryotic translation initiation factor 2 alpha kinase 3	-1.835922465	0.021497612	0.020788948
70686	Dusp16	dual specificity phosphatase 16	-1.501979744	0.021515266	0.020798616
20652	Soat1	0	-1.400400628	0.021599305	0.020844542
19134	Prpf4b	PRP4 pre-mRNA processing factor 4 homolog B (yeast)	-1.384072888	0.021736297	0.020919074
14859	Gsta3	glutathione S-transferase, alpha 3	-1.663238961	0.021831779	0.02097078
109232	Sccpdh	saccharopine dehydrogenase (putative)	-1.316752172	0.021885547	0.02099981
11655	Alas1	aminolevulinic acid synthase 1	-1.282580828	0.021963866	0.021041984
69740	Dph5	DPH5 homolog (S. cerevisiae)	-1.529441622	0.022092673	0.021111059
64436	Inpp5e	inositol polyphosphate-5-phosphatase E	-1.412447856	0.022351472	0.021248777
16818	Lck	lymphocyte protein tyrosine kinase	2.599678795	0.023084562	0.021631325
13026	Pcyt1a	phosphate cytidylyltransferase 1, choline, alpha isoform	1.350673734	0.023118345	0.02164869
56720	Tdo2	tryptophan 2,3-dioxygenase	1.62990932	0.023141857	0.021660762
66848	Fuca2	fucosidase, alpha-L- 2, plasma	-1.466666912	0.023189905	0.021685397
13435	Dnmt3a	DNA methyltransferase 3A	-1.352888301	0.023242239	0.021712178
328572	Ep300	E1A binding protein p300	1.246387609	0.023319504	0.021751616
67980	Gnpda2	glucosamine-6-phosphate deaminase 2	1.549614375	0.023350249	0.021767276
22241	Ulk1	unc-51 like kinase 1	-2.146001	0.023421534	0.021803514
218232	Ptpdc1	protein tyrosine phosphatase domain containing 1	1.681792831	0.023441789	0.021813792
71742	Ulk3	unc-51-like kinase 3	-1.396846372	0.023598689	0.021893138
110960	Tars	threonyl-tRNA synthetase	-1.212436378	0.023740051	0.021964214
237459	Cdk17	cyclin-dependent kinase 17	-1.61204037	0.023915053	0.02205167
170707	Usp48	ubiquitin specific peptidase 48	-1.288241058	0.024101946	0.022153456
26921	Map4k4	mitogen-activated protein kinase kinase kinase kinase 4	-4.649583275	0.024256895	0.022239477
11652	Akt2	thymoma viral proto-oncogene 2	-1.26628343	0.024320977	0.022274926
19255	Ptpn2	protein tyrosine phosphatase, non-receptor type 2	1.279237053	0.02444096	0.022341099
27103	Eif2ak4	eukaryotic translation initiation factor 2 alpha kinase 4	-1.401486135	0.024660427	0.022467374
53418	B4galt2	coiled-coil domain containing 24///UDP-Gal:betaGlcNAc beta 1,4- galactosyltransferase, polypeptide 2	1.551705139	0.025354416	0.02286125
53859	1700028N14Rik	RIKEN cDNA 1700028N14 gene	-1.582981278	0.025508445	0.02294757
98267	Stk17b	serine/threonine kinase 17b (apoptosis-inducing)	-2.019551347	0.025614771	0.023006927
212032	Hk3	hexokinase 3	1.311769403	0.025731521	0.023071887
55979	Agpat1	1-acylglycerol-3-phosphate O-acyltransferase 1 (lysophosphatidic acid acyltransferase, alpha)	1.283884453	0.025892119	0.02316088
20442	St3gal1	ST3 beta-galactoside alpha-2,3-sialyltransferase 1	-1.338364362	0.02644299	0.023462958
15159	Hccs	holocytochrome c synthetase	-1.470773549	0.026604742	0.023550734
269252	Gtf3c4	general transcription factor IIIC, polypeptide 4	-1.391556345	0.026684954	0.023594108
214897	Csnk1g1	casein kinase 1, gamma 1	-1.586701242	0.026796548	0.023654284
27052	Aoah	acyloxyacyl hydrolase	-4.607463012	0.026898958	0.023709335
11847	Arg2	arginase type II	-2.105200042	0.02721836	0.023879983
18181	Nrf1	nuclear respiratory factor 1	-1.213705568	0.027414349	0.023983917
14137	Fdft1	farnesyl diphosphate farnesyl transferase 1	-1.954420703	0.027698217	0.024133415
29863	Pde7b	phosphodiesterase 7B	1.646262987	0.027713713	0.024141541
546071	Mast3	microtubule associated serine/threonine kinase 3	-1.986854246	0.028144533	0.024366014
14104	Fasn	fatty acid synthase	-1.401580304	0.028175336	0.024381958
18753	Prkcd	protein kinase C, delta	-2.889523027	0.028658242	0.024630093
26362	Axl	AXL receptor tyrosine kinase	1.70907527	0.028997524	0.024802407
78943	Ern1	endoplasmic reticulum (ER) to nucleus signalling 1	1.392665241	0.029090931	0.024849557
216578	Papolg; LOC553090	predicted gene, 19887///uncharacterized LOC553090	-1.88766349	0.029502598	0.025055889
26447	Poli	polymerase (DNA directed), iota	1.391949188	0.029566603	0.025087755
59125	Nek7	NIMA (never in mitosis gene a)-related expressed kinase 7	1.359471857	0.029633512	0.025121006
20016	Polr1c	polymerase (RNA) I polypeptide C	-1.265272597	0.029718162	0.025162985
230809	Pdik1l	PDLIM1 interacting kinase 1 like	-1.402692679	0.029792246	0.025199643
69718	Ipmk	inositol polyphosphate multikinase	-1.262027269	0.029827734	0.025217176
17164	Mapkapk2	MAP kinase-activated protein kinase 2	-1.493653226	0.030582987	0.025586242
76187	Adhfe1	alcohol dehydrogenase, iron containing, 1	-1.7942965	0.03059002	0.025589643
67128	Ube2g1	ubiquitin-conjugating enzyme E2G 1	-1.397901956	0.031168694	0.025900383
76055	Mgea5	meningioma expressed antigen 5 (hyaluronidase)	-1.459012852	0.031508314	0.026080838
15357	Hmgcr	3-hydroxy-3-methylglutaryl-Coenzyme A reductase	-1.557280687	0.031846074	0.026258919
26462	Txnrd2	thioredoxin reductase 2	1.414386267	0.032447955	0.026572879
71773	Ugt2b1	UDP glucuronosyltransferase 2 family, polypeptide B1	1.322565546	0.033039833	0.026877476
240505	Cdc42bpg	CDC42 binding protein kinase gamma (DMPK-like)	-1.415412768	0.033328879	0.027024758
18717	Pip5k1c	phosphatidylinositol-4-phosphate 5-kinase, type 1 gamma	-1.425341479	0.033330963	0.027025817
18803	Plcg1	phospholipase C, gamma 1	-1.486736356	0.033524717	0.027124006
103135	Pan2	PAN2 polyA specific ribonuclease subunit homolog (S. cerevisiae)	-1.250137856	0.033674827	0.027199785
19878	Rock2	Rho-associated coiled-coil containing protein kinase 2	-1.798321155	0.033723875	0.02722449
76500	Ip6k2	inositol hexaphosphate kinase 2	-1.526135723	0.034196385	0.027461117
117592	B3galt6	UDP-Gal:betaGal beta 1,3-galactosyltransferase, polypeptide 6	-1.442048422	0.034373213	0.027549033
320951	Pisd	phosphatidylserine decarboxylase	-1.212755438	0.03449668	0.027610214
216134	Pdxk	pyridoxal (pyridoxine, vitamin B6) kinase	-1.22716514	0.034646762	0.02768436
14194	Fh1	fumarate hydratase 1	1.22795806	0.034754032	0.027737204
20598	Smpd2	sphingomyelin phosphodiesterase 2, neutral	-1.207588371	0.035527986	0.028114801
235626	Setd2	SET domain containing 2	-1.290349289	0.035708857	0.028202125
56318	Acpp	acid phosphatase, prostate	1.278340489	0.035803928	0.028247886
11790	Speg	SPEG complex locus	-1.296090018	0.035875411	0.028282231
19211	Pten	phosphatase and tensin homolog	-1.565140781	0.036040052	0.028361133
76179	Usp31	ubiquitin specific peptidase 31	-1.705494635	0.036284249	0.028477641
16987	Lss	lanosterol synthase	-1.481883971	0.036923702	0.028779823
77697	Mmab	methylmalonic aciduria (cobalamin deficiency) type B homolog (human)	-1.497701802	0.037194959	0.028906755
52123	Agpat5	1-acylglycerol-3-phosphate O-acyltransferase 5 (lysophosphatidic acid acyltransferase, epsilon)	-1.218516597	0.03726221	0.02893811
67333	Stk35	serine/threonine kinase 35	-1.988865334	0.037639536	0.029113198
110350	2610019N06Rik	uncharacterized LOC100505161///RIKEN cDNA 2610019N06 gene	-3.089249862	0.038306892	0.029419431
269614	Pank4	pantothenate kinase 4	-1.378622403	0.038512371	0.029512848
18711	Pikfyve	phosphoinositide kinase, FYVE finger containing	1.483282931	0.038924731	0.029699098
52538	Acaa2	acetyl-Coenzyme A acyltransferase 2 (mitochondrial 3-oxoacyl-Coenzyme A thiolase)	1.234893685	0.039099705	0.02977764
57813	Tk2	thymidine kinase 2, mitochondrial	-1.244434448	0.039620022	0.030028879
113868	Acaa1a	acetyl-Coenzyme A acyltransferase 1A	1.209673147	0.03999386	0.030210233
104110	Adcy4	adenylate cyclase 4	1.302205502	0.040024379	0.030224984
20817	Srpk2	serine/arginine-rich protein specific kinase 2	-1.398809468	0.040588752	0.03049632
55936	Ctps2	cytidine 5'-triphosphate synthase 2	-1.543532534	0.040657593	0.03052923
12571	Cdk6	cyclin-dependent kinase 6	1.473677205	0.041119684	0.030749088
225997	Trpm6	transient receptor potential cation channel, subfamily M, member 6	1.286229921	0.041195168	0.030784831
53376	Usp2	ubiquitin specific peptidase 2	1.327027216	0.041223554	0.030798259
19271	Ptprj	protein tyrosine phosphatase, receptor type, J	-1.204343258	0.041542725	0.030948785
78894	Aacs	acetoacetyl-CoA synthetase	-1.319491666	0.042597892	0.031440404
100756	Usp30	ubiquitin specific peptidase 30	-1.203043313	0.043095203	0.031668959
210044	Adcy2	adenylate cyclase 2	2.480524128	0.0435404	0.031871882
26419	Mapk8	mitogen-activated protein kinase 8	-1.732098013	0.043732272	0.031958853
69562	Cdk13	cyclin-dependent kinase 13	-1.45114686	0.044658103	0.032374458
56737	Alg2	asparagine-linked glycosylation 2 (alpha-1,3-mannosyltransferase)	-1.996224347	0.044718507	0.032401343
109880	Braf	Braf transforming gene	-1.491284637	0.044808522	0.032441354
13885	Gm2904; Esd	esterase D/formylglutathione hydrolase	-2.153606696	0.044847034	0.032458454
381511	Pdp1	pyruvate dehyrogenase phosphatase catalytic subunit 1	-1.626600786	0.045118255	0.032578557
93683	Glce	glucuronyl C5-epimerase	-1.286576439	0.045532288	0.032760824
15257	Hipk1	homeodomain interacting protein kinase 1	-1.231392475	0.046055989	0.032989525
26401	Map3k1	mitogen-activated protein kinase kinase kinase 1	1.286125761	0.046773371	0.033300934
22138	Ttn	titin	-1.499305988	0.047028936	0.033410965
217214	Nags	N-acetylglutamate synthase	1.304931227	0.047036309	0.033414133
76295	Atp11b	ATPase, class VI, type 11B	1.343552052	0.047217676	0.033491923
243085	Ugt2b35	UDP glucuronosyltransferase 2 family, polypeptide B35	1.328671642	0.047271246	0.033514854
28169	Agpat3	1-acylglycerol-3-phosphate O-acyltransferase 3	-1.346777908	0.047551935	0.033634671
19714	Rev3l	REV3-like, catalytic subunit of DNA polymerase zeta RAD54 like (S. cerevisiae)	1.849724448	0.049032826	0.034271607
14782	Gsr	glutathione reductase	-1.261746098	0.049252663	0.034365103
19280	Ptprs	protein tyrosine phosphatase, receptor type, S	1.289707933	0.049669384	0.034541439
