# Supplementary material for: Transcriptional Profiling Suggests Extensive Metabolic Rewiring of Human and Mouse Macrophages during Early Interferon Alpha Responses
Source: Mediators Inflamm. 2018 Jul 25;2018:5906819. doi: 10.1155/2018/5906819 (PMC6083555; doi:10.1155/2018/5906819)
Supplement: Supplementary Table S3 — A list of significantly altered gene sets identified by GSEA in the BMM dataset. [file 5906819.f3.xlsx]

## Sheet: P<0.05
Filter	NAME	SIZE	ES	NES	NOM p-val	FDR q-val			Legend
1	GO_ALCOHOL_CATABOLIC_PROCESS	38	-0.605574	-1.84164	0	0.00802742	1		1	Immune signaling and function
1	GO_DICARBOXYLIC_ACID_METABOLIC_PROCESS	71	-0.47798	-1.64779	0	0.0469586	2		2	Cellular metabolism
1	GO_GLYCOSAMINOGLYCAN_BINDING	106	-0.468024	-1.68172	0	0.0361452	3		3	Other biological states and processes
1	GO_SMALL_MOLECULE_CATABOLIC_PROCESS	211	-0.402808	-1.6064	0	0.0636643	4		NAME	Name of gene set
1	KEGG_GLYCOSPHINGOLIPID_BIOSYNTHESIS_LACTO_AND_NEOLACTO_SERIES	16	-0.831497	-2.07085	0	0.000287224	5		SIZE	Number of Genes within gene set
1	GO_ORGANIC_HYDROXY_COMPOUND_CATABOLIC_PROCESS	43	-0.58377	-1.79469	0.00184502	0.0132834	6		ES	Enrichment Score for gene set (Degree to which this gene set is overrepresented at the top or bottom of the ranked lit of genes)
1	GO_ORGANONITROGEN_COMPOUND_CATABOLIC_PROCESS	202	-0.386525	-1.5363	0.00186567	0.100556	7		NES	Normalized enrichment score
1	GO_CARBOHYDRATE_BINDING	140	-0.392996	-1.5166	0.00199203	0.112226	8		NOM p-val	Nominal p-value
1	GO_POSITIVE_REGULATION_OF_REACTIVE_OXYGEN_SPECIES_BIOSYNTHETIC_PROCESS	36	-0.549501	-1.66993	0.00200401	0.0394863	9		FDR q-val	False discovery rate (corrected for multiple testing)
1	KEGG_GALACTOSE_METABOLISM	21	-0.689226	-1.83606	0.0020284	0.00842511	10
1	GO_REGULATION_OF_NITRIC_OXIDE_BIOSYNTHETIC_PROCESS	39	-0.56284	-1.7345	0.00206186	0.0236221	11
1	KEGG_TRYPTOPHAN_METABOLISM	23	-0.702393	-1.92089	0.00398406	0.0031211	12
1	GO_POSITIVE_REGULATION_OF_MAPK_CASCADE	284	-0.342499	-1.41592	0.00723327	0.186908	13
1	GO_REGULATION_OF_REACTIVE_OXYGEN_SPECIES_BIOSYNTHETIC_PROCESS	49	-0.502167	-1.61939	0.00764818	0.0580809	14
1	KEGG_GLYCEROLIPID_METABOLISM	33	-0.579109	-1.70703	0.00784314	0.0293528	15
1	KEGG_HISTIDINE_METABOLISM	17	-0.640887	-1.64558	0.00813008	0.0477216	16
1	BIOCARTA_BIOPEPTIDES_PATHWAY	35	-0.530623	-1.61094	0.01002	0.0615313	17
1	GO_LIPASE_ACTIVITY	64	-0.469647	-1.58649	0.0140562	0.0724776	18
1	GO_GLYCOSPHINGOLIPID_METABOLIC_PROCESS	51	-0.495929	-1.5922	0.015625	0.0698574	19
1	GO_SERINE_HYDROLASE_ACTIVITY	93	-0.407355	-1.48031	0.0192678	0.138648	20
1	GO_MEMBRANE_LIPID_CATABOLIC_PROCESS	17	-0.616374	-1.59734	0.0206186	0.0675743	21
1	KEGG_BETA_ALANINE_METABOLISM	16	-0.644368	-1.59741	0.0215517	0.0676716	22
1	GO_SPHINGOLIPID_METABOLIC_PROCESS	97	-0.390839	-1.40684	0.0228571	0.19404	23
1	KEGG_ARGININE_AND_PROLINE_METABOLISM	34	-0.518753	-1.54178	0.0229645	0.0976546	24
1	GO_MEMBRANE_LIPID_METABOLIC_PROCESS	132	-0.36437	-1.36181	0.0267176	0.232762	25
1	GO_CELLULAR_LIPID_CATABOLIC_PROCESS	100	-0.398267	-1.43632	0.0286807	0.170066	26
1	BIOCARTA_CERAMIDE_PATHWAY	21	-0.5648	-1.492	0.030426	0.130386	27
1	GO_CARBOHYDRATE_PHOSPHORYLATION	18	-0.599354	-1.55356	0.0309278	0.090754	28
1	GO_ORGANOPHOSPHATE_CATABOLIC_PROCESS	80	-0.402976	-1.40556	0.0357143	0.1943	29
1	GO_PHOSPHOLIPASE_ACTIVITY	53	-0.445737	-1.43933	0.0374753	0.167423	30
1	GO_L_ASCORBIC_ACID_BINDING	17	-0.610851	-1.56783	0.037694	0.0825785	31
1	GO_CELLULAR_AMINO_ACID_CATABOLIC_PROCESS	65	-0.415455	-1.4007	0.0379242	0.198854	32
1	GO_BENZENE_CONTAINING_COMPOUND_METABOLIC_PROCESS	15	-0.64695	-1.61529	0.0382166	0.0599688	33
1	GO_TETRAHYDROFOLATE_METABOLIC_PROCESS	16	-0.61904	-1.55525	0.0391753	0.0898081	34
1	KEGG_NICOTINATE_AND_NICOTINAMIDE_METABOLISM	16	-0.589515	-1.51684	0.0416667	0.112188	35
1	GO_RNA_PHOSPHODIESTER_BOND_HYDROLYSIS_EXONUCLEOLYTIC	26	-0.535313	-1.49028	0.0425101	0.131591	36
1	GO_PYRIMIDINE_NUCLEOSIDE_METABOLIC_PROCESS	31	-0.512954	-1.49346	0.0444444	0.129418	37
1	REACTOME_PYRIMIDINE_METABOLISM	17	-0.576524	-1.49343	0.0446247	0.129332	38
1	KEGG_GLYCOLYSIS_GLUCONEOGENESIS	39	-0.48551	-1.45441	0.0451613	0.157203	39
1	GO_PHOSPHOLIPASE_C_ACTIVITY	18	-0.60187	-1.55864	0.0485232	0.0877377	40
2	GO_CCR_CHEMOKINE_RECEPTOR_BINDING	15	-0.813199	-2.01242	0	0.000815511	1
2	GO_CELLULAR_RESPONSE_TO_CYTOKINE_STIMULUS	379	-0.514046	-2.21291	0	2.25465e-05	2
2	GO_CELLULAR_RESPONSE_TO_INTERFERON_GAMMA	64	-0.687497	-2.28841	0	0	3
2	GO_CELLULAR_RESPONSE_TO_VIRUS	16	-0.760199	-1.87515	0	0.00549725	4
2	GO_CHEMOKINE_ACTIVITY	23	-0.687302	-1.90982	0	0.0035686	5
2	GO_CHEMOKINE_RECEPTOR_BINDING	31	-0.671286	-1.96726	0	0.00160705	6
2	GO_CYTOKINE_ACTIVITY	86	-0.572392	-2.0162	0	0.000773286	7
2	GO_CYTOKINE_MEDIATED_SIGNALING_PATHWAY	277	-0.552727	-2.2864	0	0	8
2	GO_CYTOKINE_RECEPTOR_BINDING	145	-0.461685	-1.77184	0	0.0168245	9
2	GO_DEFENSE_RESPONSE_TO_OTHER_ORGANISM	233	-0.529141	-2.14508	0	7.14504e-05	10
2	GO_DEFENSE_RESPONSE_TO_VIRUS	91	-0.725691	-2.58133	0	0	11
2	GO_IMMUNE_EFFECTOR_PROCESS	288	-0.443622	-1.83111	0	0.00885128	12
2	GO_INFLAMMATORY_RESPONSE	260	-0.420514	-1.72944	0	0.0244513	13
2	GO_INNATE_IMMUNE_RESPONSE	298	-0.550898	-2.31624	0	0	14
2	GO_INTERFERON_GAMMA_MEDIATED_SIGNALING_PATHWAY	41	-0.716865	-2.18104	0	3.36135e-05	15
2	GO_INTRACELLULAR_RECEPTOR_SIGNALING_PATHWAY	112	-0.439244	-1.61597	0	0.0596304	16
2	GO_LEUKOCYTE_ACTIVATION	283	-0.349425	-1.44971	0	0.159365	17
2	GO_LYMPHOCYTE_CHEMOTAXIS	18	-0.723152	-1.86272	0	0.00641828	18
2	GO_NEGATIVE_REGULATION_OF_IMMUNE_SYSTEM_PROCESS	225	-0.407612	-1.65424	0	0.0448445	19
2	GO_NEGATIVE_REGULATION_OF_LOCOMOTION	175	-0.38772	-1.51995	0	0.110171	20
2	GO_NEGATIVE_REGULATION_OF_TYPE_I_INTERFERON_PRODUCTION	28	-0.674507	-1.91503	0	0.0033555	21
2	GO_NEGATIVE_REGULATION_OF_VIRAL_GENOME_REPLICATION	30	-0.716657	-2.10162	0	0.00015972	22
2	GO_NEGATIVE_REGULATION_OF_VIRAL_PROCESS	60	-0.641956	-2.15653	0	6.43998e-05	23
2	GO_POSITIVE_REGULATION_OF_CHEMOTAXIS	78	-0.516092	-1.80021	0	0.0125703	24
2	GO_POSITIVE_REGULATION_OF_DEFENSE_RESPONSE	241	-0.353555	-1.44837	0	0.160176	25
2	GO_POSITIVE_REGULATION_OF_INTERFERON_ALPHA_PRODUCTION	15	-0.831247	-2.06431	0	0.000325108	26
2	GO_POSITIVE_REGULATION_OF_LEUKOCYTE_CHEMOTAXIS	54	-0.586336	-1.93851	0	0.00245346	27
2	GO_POSITIVE_REGULATION_OF_LEUKOCYTE_MIGRATION	72	-0.537588	-1.82065	0	0.009989	28
2	GO_POSITIVE_REGULATION_OF_RESPONSE_TO_EXTERNAL_STIMULUS	186	-0.400406	-1.59637	0	0.0679403	29
2	GO_REGULATION_OF_CYTOKINE_PRODUCTION	354	-0.372808	-1.59154	0	0.0699005	30
2	GO_REGULATION_OF_DEFENSE_RESPONSE	475	-0.377772	-1.64203	0	0.048973	31
2	GO_REGULATION_OF_IMMUNE_EFFECTOR_PROCESS	251	-0.401122	-1.65689	0	0.0439134	32
2	GO_REGULATION_OF_INNATE_IMMUNE_RESPONSE	243	-0.420658	-1.71861	0	0.0267978	33
2	GO_REGULATION_OF_INTERFERON_ALPHA_PRODUCTION	18	-0.84252	-2.19572	0	2.19943e-05	34
2	GO_REGULATION_OF_LEUKOCYTE_APOPTOTIC_PROCESS	54	-0.594224	-1.93657	0	0.00253886	35
2	GO_REGULATION_OF_LEUKOCYTE_CHEMOTAXIS	60	-0.594811	-1.96936	0	0.00155562	36
2	GO_REGULATION_OF_LEUKOCYTE_MIGRATION	97	-0.509596	-1.83731	0	0.00832525	37
2	GO_REGULATION_OF_LEUKOCYTE_PROLIFERATION	122	-0.417228	-1.56875	0	0.0823197	38
2	GO_REGULATION_OF_LYMPHOCYTE_MIGRATION	26	-0.703124	-2.02017	0	0.000727398	39
2	GO_REGULATION_OF_STAT_CASCADE	79	-0.494894	-1.74784	0	0.0208254	40
2	GO_REGULATION_OF_TYPE_I_INTERFERON_MEDIATED_SIGNALING_PATHWAY	20	-0.725347	-1.9162	0	0.00332993	41
2	GO_REGULATION_OF_TYPE_I_INTERFERON_PRODUCTION	89	-0.514888	-1.84881	0	0.00753476	42
2	GO_REGULATION_OF_VIRAL_ENTRY_INTO_HOST_CELL	20	-0.702788	-1.86033	0	0.00658354	43
2	GO_REGULATION_OF_VIRAL_GENOME_REPLICATION	50	-0.620014	-2.00851	0	0.000872024	44
2	GO_RESPONSE_TO_CYTOKINE	459	-0.487974	-2.11704	0	0.000123569	45
2	GO_RESPONSE_TO_INTERFERON_ALPHA	17	-0.822881	-2.10707	0	0.000136218	46
2	GO_RESPONSE_TO_INTERFERON_GAMMA	78	-0.664322	-2.32387	0	0	47
2	GO_RESPONSE_TO_TUMOR_NECROSIS_FACTOR	148	-0.439283	-1.68782	0	0.0345367	48
2	GO_RESPONSE_TO_TYPE_I_INTERFERON	38	-0.876047	-2.63523	0	0	49
2	GO_RESPONSE_TO_VIRUS	148	-0.649874	-2.49092	0	0	50
2	GO_STAT_CASCADE	35	-0.657542	-1.99488	0	0.00107111	51
2	HALLMARK_ALLOGRAFT_REJECTION	139	-0.521904	-2.00264	0	0.000945021	52
2	HALLMARK_IL2_STAT5_SIGNALING	152	-0.44992	-1.75672	0	0.0192071	53
2	HALLMARK_IL6_JAK_STAT3_SIGNALING	72	-0.593419	-2.03691	0	0.000535032	54
2	HALLMARK_INFLAMMATORY_RESPONSE	156	-0.442323	-1.7205	0	0.0263411	55
2	HALLMARK_INTERFERON_ALPHA_RESPONSE	74	-0.903233	-3.12352	0	0	56
2	HALLMARK_INTERFERON_GAMMA_RESPONSE	159	-0.825619	-3.20255	0	0	57
2	KEGG_CHEMOKINE_SIGNALING_PATHWAY	140	-0.424927	-1.64051	0	0.04959	58
2	KEGG_CYTOKINE_CYTOKINE_RECEPTOR_INTERACTION	131	-0.517757	-1.95366	0	0.00198592	59
2	KEGG_CYTOSOLIC_DNA_SENSING_PATHWAY	36	-0.653419	-1.95016	0	0.00207712	60
2	KEGG_JAK_STAT_SIGNALING_PATHWAY	94	-0.515958	-1.85012	0	0.00742566	61
2	KEGG_TOLL_LIKE_RECEPTOR_SIGNALING_PATHWAY	81	-0.492477	-1.73327	0	0.0237712	62
2	REACTOME_ANTIVIRAL_MECHANISM_BY_IFN_STIMULATED_GENES	57	-0.618803	-2.02734	0	0.000621755	63
2	REACTOME_CYTOKINE_SIGNALING_IN_IMMUNE_SYSTEM	196	-0.610831	-2.43801	0	0	64
2	REACTOME_INTERFERON_ALPHA_BETA_SIGNALING	37	-0.867393	-2.64507	0	0	65
2	REACTOME_INTERFERON_GAMMA_SIGNALING	38	-0.728896	-2.21905	0	1.38688e-05	66
2	REACTOME_INTERFERON_SIGNALING	109	-0.717155	-2.6022	0	0	67
2	REACTOME_NEGATIVE_REGULATORS_OF_RIG_I_MDA5_SIGNALING	22	-0.697924	-1.89077	0	0.00457577	68
2	REACTOME_RIG_I_MDA5_MEDIATED_INDUCTION_OF_IFN_ALPHA_BETA_PATHWAYS	46	-0.587917	-1.84999	0	0.007426	69
2	GO_LEUKOCYTE_DIFFERENTIATION	199	-0.375667	-1.47846	0.00185185	0.139835	70
2	GO_NEGATIVE_REGULATION_OF_CYTOKINE_PRODUCTION	129	-0.425313	-1.58973	0.00191571	0.0710311	71
2	GO_CELL_CHEMOTAXIS	106	-0.406233	-1.48839	0.0019305	0.132835	72
2	REACTOME_INNATE_IMMUNE_SYSTEM	161	-0.404685	-1.57434	0.00194553	0.0790982	73
2	GO_REGULATION_OF_RESPONSE_TO_CYTOKINE_STIMULUS	99	-0.458158	-1.64533	0.00196078	0.0477821	74
2	GO_REGULATION_OF_CHEMOTAXIS	111	-0.461536	-1.69971	0.0019802	0.0313304	75
2	GO_LEUKOCYTE_PROLIFERATION	52	-0.531432	-1.71581	0.00199601	0.0272872	76
2	GO_POSITIVE_REGULATION_OF_INTERFERON_BETA_PRODUCTION	28	-0.634018	-1.8076	0.00201613	0.0115159	77
2	GO_NATURAL_KILLER_CELL_ACTIVATION	24	-0.653426	-1.81412	0.00203252	0.0107192	78
2	BIOCARTA_IL10_PATHWAY	16	-0.710813	-1.76906	0.00204499	0.0171919	79
2	GO_POSITIVE_REGULATION_OF_STAT_CASCADE	38	-0.571151	-1.73332	0.00205761	0.0237897	80
2	GO_MHC_PROTEIN_BINDING	17	-0.746772	-1.91246	0.00211416	0.00343409	81
2	GO_RESPONSE_TO_INTERFERON_BETA	17	-0.707292	-1.8254	0.00212766	0.00948872	82
2	GO_POSITIVE_REGULATION_OF_CYTOKINE_PRODUCTION	235	-0.358592	-1.4698	0.00344828	0.145288	83
2	GO_RESPONSE_TO_MOLECULE_OF_BACTERIAL_ORIGIN	225	-0.355371	-1.45541	0.00353357	0.156641	84
2	GO_NEGATIVE_REGULATION_OF_IMMUNE_EFFECTOR_PROCESS	61	-0.496225	-1.67677	0.00377358	0.0374189	85
2	GO_LYMPHOCYTE_MIGRATION	22	-0.716749	-1.91143	0.00401606	0.00346184	86
2	GO_NEGATIVE_REGULATION_OF_T_CELL_PROLIFERATION	27	-0.611963	-1.77178	0.00408998	0.0168049	87
2	GO_NEGATIVE_REGULATION_OF_LEUKOCYTE_MEDIATED_IMMUNITY	29	-0.620031	-1.77775	0.00414938	0.0158666	88
2	REACTOME_IMMUNOREGULATORY_INTERACTIONS_BETWEEN_A_LYMPHOID_AND_A_NON_LYMPHOID_CELL	28	-0.623302	-1.78552	0.00421053	0.0146496	89
2	GO_NEGATIVE_REGULATION_OF_INTERFERON_GAMMA_PRODUCTION	18	-0.682189	-1.76616	0.00425532	0.017619	90
2	GO_NEGATIVE_REGULATION_OF_LEUKOCYTE_APOPTOTIC_PROCESS	29	-0.619003	-1.7629	0.00425532	0.0181356	91
2	GO_NEGATIVE_REGULATION_OF_INNATE_IMMUNE_RESPONSE	19	-0.668686	-1.73053	0.004329	0.0242052	92
2	GO_IMMUNE_SYSTEM_DEVELOPMENT	390	-0.320042	-1.37535	0.00552486	0.21944	93
2	GO_REGULATION_OF_T_CELL_APOPTOTIC_PROCESS	21	-0.621887	-1.62789	0.00592885	0.0550511	94
2	GO_CHEMOKINE_MEDIATED_SIGNALING_PATHWAY	35	-0.591538	-1.77398	0.0060241	0.0164613	95
2	GO_REGULATION_OF_LYMPHOCYTE_APOPTOTIC_PROCESS	37	-0.552685	-1.65713	0.00618557	0.0438543	96
2	KEGG_PRIMARY_IMMUNODEFICIENCY	24	-0.624768	-1.71638	0.00677201	0.0271874	97
2	GO_MYELOID_LEUKOCYTE_ACTIVATION	72	-0.44305	-1.53081	0.00761905	0.1038	98
2	GO_POSITIVE_REGULATION_OF_TYPE_I_INTERFERON_PRODUCTION	61	-0.480272	-1.60496	0.00766283	0.0642678	99
2	GO_POSITIVE_REGULATION_OF_LEUKOCYTE_PROLIFERATION	83	-0.440018	-1.55598	0.00790514	0.0894186	100
2	GO_ANTIGEN_BINDING	28	-0.583057	-1.65513	0.00803213	0.0445449	101
2	GO_REGULATION_OF_TYROSINE_PHOSPHORYLATION_OF_STAT_PROTEIN	37	-0.545531	-1.6638	0.00804829	0.0416457	102
2	GO_REGULATION_OF_RESPONSE_TO_INTERFERON_GAMMA	17	-0.648681	-1.68693	0.00806452	0.0347729	103
2	KEGG_INTESTINAL_IMMUNE_NETWORK_FOR_IGA_PRODUCTION	25	-0.645487	-1.75907	0.00835073	0.0187447	104
2	GO_RESPONSE_TO_EXOGENOUS_DSRNA	21	-0.633226	-1.68434	0.00860215	0.0354158	105
2	KEGG_SYSTEMIC_LUPUS_ERYTHEMATOSUS	37	-0.5162	-1.59247	0.00978474	0.0697618	106
2	GO_LEUKOCYTE_CHEMOTAXIS	74	-0.429759	-1.49195	0.0117647	0.130324	107
2	GO_REGULATION_OF_T_CELL_PROLIFERATION	81	-0.43371	-1.51955	0.0120968	0.11046	108
2	GO_RESPONSE_TO_INTERLEUKIN_4	20	-0.655837	-1.7584	0.0121457	0.0188257	109
2	GO_NEGATIVE_REGULATION_OF_LEUKOCYTE_PROLIFERATION	38	-0.531624	-1.60048	0.0121951	0.0662217	110
2	GO_CELLULAR_RESPONSE_TO_INTERLEUKIN_4	18	-0.644061	-1.65114	0.0122699	0.0458677	111
2	GO_NEGATIVE_REGULATION_OF_CYTOKINE_BIOSYNTHETIC_PROCESS	19	-0.637636	-1.64212	0.0122699	0.0489934	112
2	GO_MONOCYTE_CHEMOTAXIS	18	-0.667567	-1.69421	0.0126316	0.032854	113
2	GO_POSITIVE_REGULATION_OF_INFLAMMATORY_RESPONSE	66	-0.451034	-1.52352	0.0132075	0.107306	114
2	GO_REGULATION_OF_LEUKOCYTE_MEDIATED_IMMUNITY	98	-0.410662	-1.48283	0.013834	0.137092	115
2	REACTOME_ANTIGEN_PROCESSING_CROSS_PRESENTATION	61	-0.466536	-1.54775	0.0141414	0.0937979	116
2	GO_CYTOPLASMIC_PATTERN_RECOGNITION_RECEPTOR_SIGNALING_PATHWAY	22	-0.597637	-1.60587	0.0142276	0.0637831	117
2	GO_POSITIVE_REGULATION_OF_LEUKOCYTE_APOPTOTIC_PROCESS	17	-0.657614	-1.67969	0.0144628	0.0366178	118
2	GO_ZYMOGEN_ACTIVATION	74	-0.45055	-1.55168	0.0152091	0.0917554	119
2	REACTOME_CHEMOKINE_RECEPTORS_BIND_CHEMOKINES	31	-0.57649	-1.65107	0.0158416	0.0458385	120
2	GO_REGULATION_OF_T_CELL_MIGRATION	15	-0.691627	-1.70791	0.0165975	0.0291327	121
2	GO_DENDRITIC_CELL_DIFFERENTIATION	21	-0.588903	-1.61301	0.0171674	0.0608175	122
2	GO_ANTIGEN_PROCESSING_AND_PRESENTATION_OF_PEPTIDE_ANTIGEN_VIA_MHC_CLASS_I	74	-0.42484	-1.46592	0.0173745	0.148547	123
2	GO_LEUKOCYTE_MIGRATION	174	-0.348477	-1.37357	0.0197239	0.220618	124
2	KEGG_NOD_LIKE_RECEPTOR_SIGNALING_PATHWAY	41	-0.495053	-1.53122	0.0203666	0.103558	125
2	GO_REGULATION_OF_INTERFERON_BETA_PRODUCTION	37	-0.538474	-1.62299	0.0212766	0.0567195	126
2	GO_REGULATION_OF_PRODUCTION_OF_MOLECULAR_MEDIATOR_OF_IMMUNE_RESPONSE	60	-0.426222	-1.42761	0.0217822	0.176893	127
2	GO_REGULATION_OF_CELL_KILLING	32	-0.542614	-1.57497	0.0223577	0.0787283	128
2	GO_LYMPHOCYTE_DIFFERENTIATION	142	-0.358326	-1.36702	0.0227704	0.227237	129
2	GO_LYMPHOCYTE_ACTIVATION	233	-0.338274	-1.35927	0.0232143	0.235489	130
2	GO_REGULATION_OF_INTERFERON_GAMMA_PRODUCTION	54	-0.447599	-1.46212	0.0235294	0.151276	131
2	GO_RESPONSE_TO_PROTOZOAN	16	-0.636336	-1.59866	0.0238612	0.0670667	132
2	GO_REGULATION_OF_DEFENSE_RESPONSE_TO_VIRUS	113	-0.38395	-1.40706	0.0252252	0.193971	133
2	REACTOME_CLASS_I_MHC_MEDIATED_ANTIGEN_PROCESSING_PRESENTATION	192	-0.342228	-1.34849	0.0256881	0.244188	134
2	GO_MYELOID_CELL_DIFFERENTIATION	129	-0.373154	-1.40783	0.0267686	0.193629	135
2	GO_NEGATIVE_REGULATION_OF_IMMUNE_RESPONSE	67	-0.420976	-1.43098	0.0276134	0.174147	136
2	GO_POSITIVE_REGULATION_OF_VIRAL_GENOME_REPLICATION	25	-0.547802	-1.53177	0.0292276	0.103297	137
2	BIOCARTA_IL2_PATHWAY	19	-0.601446	-1.5672	0.0296443	0.082852	138
2	GO_NEGATIVE_REGULATION_OF_LYMPHOCYTE_MEDIATED_IMMUNITY	19	-0.603196	-1.55075	0.0315126	0.0923031	139
2	GO_REGULATION_OF_TYROSINE_PHOSPHORYLATION_OF_STAT3_PROTEIN	28	-0.536235	-1.53673	0.0331263	0.100497	140
2	GO_B_CELL_PROLIFERATION	17	-0.625123	-1.54211	0.0351967	0.0974401	141
2	KEGG_RIG_I_LIKE_RECEPTOR_SIGNALING_PATHWAY	41	-0.484731	-1.49802	0.0355649	0.125655	142
2	GO_POSITIVE_REGULATION_OF_TOLL_LIKE_RECEPTOR_SIGNALING_PATHWAY	17	-0.610557	-1.60817	0.0359408	0.0629764	143
2	GO_REGULATION_OF_TOLL_LIKE_RECEPTOR_SIGNALING_PATHWAY	36	-0.486524	-1.46851	0.0362595	0.146389	144
2	GO_RESPONSE_TO_INTERLEUKIN_1	72	-0.401059	-1.38036	0.0380952	0.21606	145
2	GO_REGULATION_OF_LEUKOCYTE_MEDIATED_CYTOTOXICITY	27	-0.528961	-1.48546	0.0385439	0.135237	146
2	BIOCARTA_IL6_PATHWAY	22	-0.567877	-1.50992	0.0425101	0.117262	147
2	GO_PATTERN_RECOGNITION_RECEPTOR_SIGNALING_PATHWAY	80	-0.396387	-1.37916	0.0464217	0.216607	148
2	GO_HUMORAL_IMMUNE_RESPONSE	65	-0.421823	-1.41978	0.0469667	0.183324	149
2	GO_MYELOID_LEUKOCYTE_DIFFERENTIATION	66	-0.412303	-1.3985	0.0473373	0.200921	150
2	GO_REGULATION_OF_CYTOKINE_PRODUCTION_INVOLVED_IN_IMMUNE_RESPONSE	39	-0.463106	-1.43586	0.0489237	0.17031	151
3	GO_CELL_CELL_SIGNALING	367	-0.34681	-1.47726	0	0.140528	1
3	GO_CELL_SURFACE	426	-0.32705	-1.4175	0	0.185459	2
3	GO_CELLULAR_RESPONSE_TO_GROWTH_HORMONE_STIMULUS	15	-0.711107	-1.76954	0	0.0171271	3
3	GO_EXTERNAL_SIDE_OF_PLASMA_MEMBRANE	124	-0.462712	-1.72846	0	0.0246526	4
3	GO_NAD_ADP_RIBOSYLTRANSFERASE_ACTIVITY	23	-0.741167	-1.98663	0	0.00123309	5
3	GO_NEGATIVE_REGULATION_OF_MULTI_ORGANISM_PROCESS	97	-0.532628	-1.91502	0	0.00334749	6
3	GO_POSITIVE_REGULATION_OF_ERK1_AND_ERK2_CASCADE	93	-0.479382	-1.72508	0	0.0253206	7
3	GO_POSITIVE_REGULATION_OF_LYMPHOCYTE_MIGRATION	18	-0.740692	-1.90082	0	0.00401237	8
3	GO_REGULATION_OF_ERK1_AND_ERK2_CASCADE	143	-0.419945	-1.62064	0	0.0574112	9
3	GO_REGULATION_OF_MULTI_ORGANISM_PROCESS	309	-0.388775	-1.63054	0	0.0538799	10
3	GO_REGULATION_OF_SYMBIOSIS_ENCOMPASSING_MUTUALISM_THROUGH_PARASITISM	152	-0.486986	-1.88968	0	0.00461591	11
3	GO_RESPONSE_TO_BIOTIC_STIMULUS	485	-0.407928	-1.77091	0	0.016975	12
3	GO_SIDE_OF_MEMBRANE	247	-0.383128	-1.56828	0	0.0823815	13
3	GO_SULFUR_COMPOUND_BINDING	146	-0.411044	-1.56807	0	0.0824701	14
3	GO_TRANSFERASE_ACTIVITY_TRANSFERRING_GLYCOSYL_GROUPS	173	-0.41305	-1.60765	0	0.0632017	15
3	GO_TRANSFERASE_ACTIVITY_TRANSFERRING_PENTOSYL_GROUPS	37	-0.593095	-1.79275	0	0.0135419	16
3	GO_TRANSMEMBRANE_RECEPTOR_PROTEIN_TYROSINE_KINASE_ACTIVITY	36	-0.638625	-1.89067	0	0.00457019	17
3	HALLMARK_KRAS_SIGNALING_UP	130	-0.440161	-1.63877	0	0.0503301	18
3	REACTOME_TRAF6_MEDIATED_IRF7_ACTIVATION	16	-0.830775	-2.10087	0	0.000159186	19
3	GO_G_PROTEIN_COUPLED_RECEPTOR_BINDING	139	-0.416376	-1.59991	0.00181159	0.0664624	20
3	GO_HEPARIN_BINDING	86	-0.516598	-1.8456	0.00188324	0.00767765	21
3	GO_GLIOGENESIS	117	-0.410509	-1.52067	0.00192678	0.109681	22
3	REACTOME_G_ALPHA_I_SIGNALLING_EVENTS	94	-0.451094	-1.6237	0.00192678	0.056553	23
3	GO_POSITIVE_REGULATION_OF_CALCIUM_ION_TRANSPORT	64	-0.465829	-1.60139	0.00194553	0.0659022	24
3	GO_TRANSMEMBRANE_RECEPTOR_PROTEIN_KINASE_ACTIVITY	49	-0.554225	-1.76998	0.00197239	0.0170763	25
3	GO_CALCIUM_CHANNEL_REGULATOR_ACTIVITY	25	-0.651562	-1.79336	0.00201207	0.0134685	26
3	GO_REGULATION_OF_CELL_CELL_ADHESION	226	-0.364191	-1.47182	0.00390625	0.144601	27
3	GO_ACTIVATION_OF_CYSTEINE_TYPE_ENDOPEPTIDASE_ACTIVITY	68	-0.476544	-1.61873	0.00393701	0.0583487	28
3	GO_POSITIVE_REGULATION_OF_RESPONSE_TO_WOUNDING	98	-0.460703	-1.67018	0.00403226	0.0394441	29
3	HALLMARK_APOPTOSIS	139	-0.415779	-1.57822	0.0040404	0.07712	30
3	GO_POSITIVE_REGULATION_OF_LOCOMOTION	281	-0.348435	-1.44378	0.00537634	0.163865	31
3	GO_ENDOPEPTIDASE_ACTIVITY	226	-0.362615	-1.46839	0.00567108	0.146402	32
3	GO_DOUBLE_STRANDED_RNA_BINDING	51	-0.510652	-1.67027	0.00603622	0.0394634	33
3	GO_EXONUCLEASE_ACTIVITY_ACTIVE_WITH_EITHER_RIBO_OR_DEOXYRIBONUCLEIC_ACIDS_AND_PRODUCING_5_PHOSPHOMONOESTERS	35	-0.565134	-1.68555	0.00603622	0.0350289	34
3	REACTOME_GROWTH_HORMONE_RECEPTOR_SIGNALING	18	-0.697367	-1.78452	0.00606061	0.0147284	35
3	GO_RESPONSE_TO_VITAMIN	76	-0.463339	-1.59664	0.00608519	0.0679039	36
3	REACTOME_ER_PHAGOSOME_PATHWAY	51	-0.509282	-1.65172	0.00619835	0.0456522	37
3	GO_FIBRONECTIN_BINDING	18	-0.669563	-1.74526	0.00643777	0.0213126	38
3	GO_NEGATIVE_REGULATION_OF_CELL_CELL_ADHESION	84	-0.425241	-1.51499	0.00784314	0.113539	39
3	GO_ORGANIC_ACID_BINDING	122	-0.412853	-1.54616	0.0093985	0.0946934	40
3	GO_REGULATION_OF_HOMOTYPIC_CELL_CELL_ADHESION	182	-0.349231	-1.38131	0.0094697	0.215539	41
3	GO_TAXIS	267	-0.329762	-1.34959	0.00948767	0.242767	42
3	GO_PEPTIDYL_TYROSINE_MODIFICATION	122	-0.388883	-1.45991	0.00956023	0.15343	43
3	GO_MORPHOGENESIS_OF_A_BRANCHING_STRUCTURE	104	-0.408088	-1.50762	0.00957854	0.118869	44
3	GO_RESPONSE_TO_MECHANICAL_STIMULUS	138	-0.38501	-1.45594	0.01	0.156269	45
3	GO_THREONINE_TYPE_PEPTIDASE_ACTIVITY	19	-0.651704	-1.6642	0.0101833	0.0415219	46
3	GO_POSITIVE_REGULATION_OF_COAGULATION	15	-0.686656	-1.6869	0.0109649	0.0347383	47
3	GO_POSITIVE_REGULATION_OF_SEQUENCE_SPECIFIC_DNA_BINDING_TRANSCRIPTION_FACTOR_ACTIVITY	154	-0.371472	-1.41586	0.0112994	0.186878	48
3	GO_RESPONSE_TO_BMP	53	-0.468137	-1.53877	0.011976	0.0994394	49
3	GO_G_PROTEIN_COUPLED_RECEPTOR_SIGNALING_PATHWAY	340	-0.318735	-1.34465	0.0123239	0.248576	50
3	GO_RESPONSE_TO_GROWTH_HORMONE	24	-0.611049	-1.68421	0.012605	0.035397	51
3	REACTOME_PEPTIDE_LIGAND_BINDING_RECEPTORS	70	-0.437464	-1.49611	0.0140845	0.127231	52
3	GO_PROTEIN_TYROSINE_KINASE_ACTIVITY	114	-0.389529	-1.43175	0.0147059	0.173519	53
3	GO_REGULATION_OF_CALCIUM_ION_TRANSPORT	127	-0.3712	-1.41214	0.014733	0.18997	54
3	GO_POSTSYNAPTIC_MEMBRANE	102	-0.386685	-1.42253	0.0148148	0.180585	55
3	GO_CELLULAR_RESPONSE_TO_ALCOHOL	78	-0.429171	-1.4902	0.0153846	0.131542	56
3	KEGG_TASTE_TRANSDUCTION	15	-0.65962	-1.61162	0.0155211	0.0614106	57
3	GO_NEGATIVE_REGULATION_OF_STRIATED_MUSCLE_CELL_DIFFERENTIATION	18	-0.638151	-1.61852	0.0163265	0.0583298	58
3	GO_FEMALE_SEX_DIFFERENTIATION	72	-0.437154	-1.51358	0.0179283	0.114607	59
3	GO_RECEPTOR_REGULATOR_ACTIVITY	26	-0.546387	-1.56022	0.0190275	0.0871003	60
3	GO_EPIDERMIS_DEVELOPMENT	121	-0.37556	-1.38354	0.0201465	0.214414	61
3	GO_TUBE_MORPHOGENESIS	201	-0.343418	-1.37777	0.0205607	0.217361	62
3	GO_PROTEIN_TRIMERIZATION	25	-0.555117	-1.55462	0.0210084	0.0901231	63
3	GO_PROTEIN_MATURATION	172	-0.347875	-1.37442	0.0223881	0.220039	64
3	GO_SYNAPTIC_MEMBRANE	141	-0.3555	-1.36558	0.0230326	0.228839	65
3	GO_REGULATION_OF_CALCIUM_ION_IMPORT	59	-0.449472	-1.45245	0.0230769	0.158481	66
3	GO_REGULATION_OF_RESPONSE_TO_BIOTIC_STIMULUS	141	-0.373224	-1.40788	0.0246212	0.193682	67
3	BIOCARTA_CASPASE_PATHWAY	20	-0.643356	-1.66068	0.0246914	0.0427476	68
3	GO_POSITIVE_REGULATION_OF_CELL_CELL_ADHESION	140	-0.358835	-1.35977	0.0262172	0.234744	69
3	GO_RESPONSE_TO_VITAMIN_D	26	-0.571268	-1.61217	0.0264766	0.0611762	70
3	GO_POSITIVE_REGULATION_OF_WOUND_HEALING	31	-0.508047	-1.49996	0.0277228	0.124037	71
3	GO_OXIDOREDUCTASE_ACTIVITY_ACTING_ON_THE_CH_NH_GROUP_OF_DONORS	18	-0.619092	-1.61262	0.0289855	0.0609187	72
3	GO_PEPTIDYL_TYROSINE_AUTOPHOSPHORYLATION	31	-0.523796	-1.51356	0.0297872	0.114516	73
3	GO_POSITIVE_REGULATION_OF_RELEASE_OF_SEQUESTERED_CALCIUM_ION_INTO_CYTOSOL	21	-0.573661	-1.5583	0.03125	0.0879328	74
3	GO_ANCHORED_COMPONENT_OF_MEMBRANE	63	-0.429795	-1.43849	0.0314342	0.168273	75
3	KEGG_CELL_ADHESION_MOLECULES_CAMS	67	-0.406975	-1.38899	0.0326296	0.209948	76
3	GO_REGULATION_OF_CYSTEINE_TYPE_ENDOPEPTIDASE_ACTIVITY_INVOLVED_IN_APOPTOTIC_SIGNALING_PATHWAY	17	-0.611293	-1.54857	0.0371991	0.0935308	77
3	GO_PROTEIN_SERINE_THREONINE_PHOSPHATASE_ACTIVITY	46	-0.450318	-1.43557	0.0375235	0.170187	78
3	REACTOME_TRAF6_MEDIATED_NFKB_ACTIVATION	18	-0.609501	-1.5385	0.0382166	0.0995826	79
3	GO_NEUROTRANSMITTER_RECEPTOR_ACTIVITY	23	-0.52408	-1.4514	0.0383065	0.158575	80
3	REACTOME_EXTRACELLULAR_MATRIX_ORGANIZATION	49	-0.446755	-1.43667	0.039604	0.169763	81
3	GO_RESPONSE_TO_DSRNA	42	-0.479415	-1.47357	0.040568	0.143423	82
3	GO_PLASMA_MEMBRANE_RECEPTOR_COMPLEX	108	-0.367356	-1.34696	0.0406654	0.2454	83
3	GO_GLIAL_CELL_MIGRATION	25	-0.560399	-1.52657	0.0410678	0.105567	84
3	GO_POSITIVE_REGULATION_OF_PEPTIDASE_ACTIVITY	109	-0.367284	-1.35186	0.0417457	0.241185	85
3	REACTOME_N_GLYCAN_ANTENNAE_ELONGATION_IN_THE_MEDIAL_TRANS_GOLGI	16	-0.609059	-1.51258	0.0420354	0.115264	86
3	GO_POSITIVE_REGULATION_OF_CALCIUM_ION_IMPORT	30	-0.506807	-1.48451	0.0423387	0.135923	87
3	GO_ALDEHYDE_DEHYDROGENASE_NAD_ACTIVITY	16	-0.62067	-1.55637	0.043299	0.0892146	88
3	GO_NEGATIVE_REGULATION_OF_BINDING	96	-0.380616	-1.37815	0.0434783	0.217044	89
3	GO_RESPONSE_TO_ORGANOPHOSPHORUS	94	-0.378652	-1.36398	0.0448343	0.230599	90
3	GO_REGULATION_OF_CALCIUM_ION_TRANSPORT_INTO_CYTOSOL	52	-0.443288	-1.43542	0.0460922	0.170155	91
3	GO_ANION_HOMEOSTASIS	30	-0.503142	-1.47109	0.0469083	0.144539	92
3	GO_BRANCHING_MORPHOGENESIS_OF_AN_EPITHELIAL_TUBE	80	-0.393948	-1.37539	0.0471311	0.219514	93
3	GO_LAMININ_BINDING	16	-0.627033	-1.56161	0.0480349	0.0862924	94
